# Supplementary material for: Nedaplatin/Peganum harmala Alkaloids Co-Loaded Electrospun, Implantable Nanofibers: A Chemopreventive Nano-Delivery System for Treating and Preventing Breast Cancer Recurrence after Tumorectomy
Source: Pharmaceutics. 2023 Sep 22;15(10):2367. doi: 10.3390/pharmaceutics15102367 (PMC10609766; doi:10.3390/pharmaceutics15102367)
Supplement: Supplementary file 1 [file pharmaceutics-15-02367-s001.zip]

Archive with 1 entries (1 files):
- pharmaceutics-2564063-supplementary.pdf
